# Supplementary material for: Bright Tm3+-based downshifting luminescence nanoprobe operating around 1800 nm for NIR-IIb and c bioimaging
Source: Nat Commun. 2023 Feb 25;14:1079. doi: 10.1038/s41467-023-36813-5 (PMC9968279; doi:10.1038/s41467-023-36813-5)
Supplement: Supplementary file 4 — Source data [file 41467_2023_36813_MOESM4_ESM.xlsx]

## Sheet: Fig 4h
SBR of (GI) tract imaging
800 nm Ex		980 nm Ex		1208 nm Ex		1530 nm Ex
0	26	0	24	0	20	0	23
1	18.053	1	32.52	1	20	1	23.7812
2	18.343	2	25.406	2	17.5148	2	18.125
3	22.773	3	33.692	3	22.4024	3	20.2188
4	21.296	4	32.825	4	24.568	4	34.5
5	22.68	5	31.644	5	23.4517	5	27.6042
6	23.183	6	30.945	6	25.0296	6	34
7	28.404	7	33.443	7	25.6864	7	56.0521
8	20.017	8	36.448	8	25.4024	8	49
9	26.698	9	34.075	9	23.9586	9	33.5625
10	30.693	10	37.711	10	24.2485	10	45.875
11	31.289	11	33.92	11	28.8047	11	50.9792
12	32.568	12	40.449	12	29.9527	12	37.5
13	35.723	13	42.099	13	26.6667	13	42.4688
14	43.399	14	46.605	14	36.0848	14	45.875
15	54.303	15	57.955	15	41.1065	15	33.5938
16	67.471	16	74.526	16	43.9763	16	26
17	88.784	17	91.149	17	53.0552	17	40.4792
18	108.224	18	108.528	18	66.4201	18	46.75
19	124.5	19	120.421	19	82.3057	19	42.1771
20	141.424	20	125.143	20	97.2209	20	70
21	143.979	21	125.28	21	104.03	21	73.0625
22	134.485	22	120.752	22	111.164	22	107.583
23	120.285	23	105.316	23	110.045	23	66.0417
24	101.756	24	89.245	24	99.2604	24	112
25	81.065	25	72.24	25	85.9231	25	79.5938
26	59.51	26	58.862	26	67.3333	26	43.625
27	45.731	27	44.182	27	58.2367	27	40.0938
28	40.468	28	35.241	28	46.1203	28	37.1667
29	34.115	29	30.082	29	39.3748	29	32.0938
30	30.709	30	32.122	30	33.9586	30	24
31	30.576	31	32.637	31	28.6805	31	16.6354
32	23.548	32	30.906	32	24.9566	32	31
33	19.231	33	29.546	33	20.9704	33	33.875
34	23.022	34	26.498	34	24.7653	34	36.75
35	19.745	35	29.699	35	29.5266	35	44.5625
36	18.111	36	23.294	36	25.8047	36	54
37	19.036	37	29	37	25.5187	37	43.5312
38	18			38	23.2091	38	22.5
				39	19	39	18.6562
						40	32.6667
						41	40.8229
						42	31.625
						43	28.5833
						44	50.5
						45	37.4688
						46	49.25
						47	28.5625
						48	38

## Sheet: Fig S23
MCAO
ICG					2 min					20 min					50 min
left cerebral		right cerebral			left cerebral		right cerebral			left cerebral		right cerebral			left cerebral		right cerebral
0	100	0	99		0	46.7478	0	36		0	54	0	50		0	55	0	84.8858
0.1	99.5294	0.1	99.4489		0.1	44.5747	0.1	38.6875		0.1	53.7578	0.1	47.284		0.1	66.7041	0.1	82
0.2	97.0346	0.2	99.6756		0.2	49.1022	0.2	45.5		0.2	50.3281	0.2	44.9877		0.2	78.1124	0.2	71.9815
0.3	96.391	0.3	95.52		0.3	50.04	0.3	48.625		0.3	40.4727	0.3	47.5556		0.3	85.5976	0.3	71.5185
0.4	90.9585	0.4	92.5111		0.4	47.36	0.4	51		0.4	45.8125	0.4	48.6914		0.4	76.3077	0.4	74.8333
0.5	86.6055	0.5	97		0.5	45.1111	0.5	57.125		0.5	50.957	0.5	62.4938		0.5	70.8107	0.5	88.1111
0.6	93.6471	0.6	107.4		0.6	55.16	0.6	60.5		0.6	60.4062	0.6	84.1111		0.6	94.7101	0.6	117.093
0.7	111.848	0.7	120.236		0.7	84.1556	0.7	63		0.7	76.9414	0.7	87.1111		0.7	125.148	0.7	135
0.8	128.391	0.8	128.982		0.8	80.1378	0.8	62		0.8	97.5	0.8	75.7654		0.8	149.473	0.8	136.204
0.9	123.156	0.9	122.28		0.9	74.84	0.9	56		0.9	121.18	0.9	65		0.9	120.243	0.9	114.63
1	105.823	1	109.444		1	72.1111	1	51		1	85.3906	1	50.7778		1	100.444	1	87.5
1.1	97.8062	1.1	102.502		1.1	64.8622	1.1	40.6875		1.1	55.6875	1.1	38.4568		1.1	82.7751	1.1	69
1.2	97.2318	1.2	99.8		1.2	58.96	1.2	31		1.2	52.5625	1.2	39.1111		1.2	73.6331	1.2	56.5
1.3	95.3945	1.3	95.6622		1.3	53.6622	1.3	28.5		1.3	49.7894	1.3	39.9136		1.3	70	1.3	55.6667
1.4	89.8235	1.4	98.757		1.4	53.8044	1.4	31		1.4	48.5625	1.4	36.8272		1.4	67.5721	1.4	59.2037
1.5	85.0865	1.5	95.5625		1.5	58	1.5	32.5625		1.5	52.4862	1.5	32.6667		1.5	73.7894	1.5	56.3333
1.6	84.4671	1.6	92.275				1.6	36		1.6	45.5954	1.6	32.8395		1.6	71.6231	1.6	56.1667

## Sheet: Fig 4d
Vascular luminescence imaging with Tm- and Er-based NPs at the same concentration
NIR-IIc		NIR-Iib
0	120.667	0	119
0.25	117.111	0.25	105.828
0.5	114.667	0.5	98.1006
0.75	129.889	0.75	122.751
1	149.111	1	143.45
1.25	153	1.25	172.763
1.5	138.222	1.5	141.509
1.75	128.222	1.75	113.177
2	117	2	113.462
2.25	123.278	2.25	113.757
2.5	128.667	2.5	124.905
2.75	130.333	2.75	112.805
3	124.111	3	108.302
3.25	121.389	3.25	99

## Sheet: Fig S24
depths (mm)	800 nm Ex	980 nm Ex	1208 nm Ex	1530 nm Ex
1	35.4	22.28	34.42	11.75
2	12	10	9.8	1.5
3	3.32	3.16	2.6
4	1.82	1.56	1.4
5	1.29	1.28
6	1.15

## Sheet: Fig 3g
FWHM				SBR
Depth (mm)				Depth (mm)
1	0.3115	0.33811		1	19.54	15.18
2	0.38951	0.40892		2	8.58	6.034
3	0.42766	0.484		3	3.44	2.42
4	0.45622	0.50258		4	1.767	1.42
5	0.55102	--		5	1.355

## Sheet: Fig 4f
NIR-Iib			NIR-Iic
0	29		0	12
0.25	27.506		0.25	20.898
0.5	24.57		0.5	20.445
0.75	25.299		0.75	19.504
1	21.656		1	16.17
1.25	25.714		1.25	16.511
1.5	25.259		1.5	19.274
1.75	27.628		1.75	18.898
2	24.125		2	19.295
2.25	23.709		2.25	18.9
2.5	23.104		2.5	16.155
2.75	24.857		2.75	18.055
3	26.785		3	23.207
3.25	27.944		3.25	19.063
3.5	25.174		3.5	15.238
3.75	27.288		3.75	20.316
4	29.11		4	20.137
4.25	27.582		4.25	22.982
4.5	35.322		4.5	19.232
4.75	13.747		4.75	18.964
5	49.616		5	19.297
5.25	37.496		5.25	23.509
5.5	40.878		5.5	23.469
5.75	37.09		5.75	27.431
6	39.847		6	31.009
6.25	46.234		6.25	29.8
6.5	52.144		6.5	29.738
6.75	59.363		6.75	37.684
7	61.107		7	43.725
7.25	65.931		7.25	51.232
7.5	73.671		7.5	58.141
7.75	79.65		7.75	60.502
8	83.512		8	67.881
8.25	82.02		8.25	79.014
8.5	89.492		8.5	95.149
8.75	109.603		8.75	105.101
9	116.815		9	112.903
9.25	125.213		9.25	128.43
9.5	135.814		9.5	143.096
9.75	138.827		9.75	149.607
10	141.82		10	154.858
10.25	146.123		10.25	154.559
10.5	152.438		10.5	149.544
10.75	155.922		10.75	150.102
11	147.367		11	146.15
11.25	139.058		11.25	144.72
11.5	128.972		11.5	140.509
11.75	118.428		11.75	126.451
12	105.545		12	110.057
12.25	89.926		12.25	85.197
12.5	77.09		12.5	73.559
12.75	66.991		12.75	62.247
13	58.266		13	51.855
13.25	54.1		13.25	46.68
13.5	46.092		13.5	41.62
13.75	39.041		13.75	34.478
14	39.099		14	26.219
14.25	33.123		14.25	25.946
14.5	32.38		14.5	26.942
14.75	34.085		14.75	26.681
15	31.656		15	23.126
15.25	31.501		15.25	20.177
15.5	31.335		15.5	16.842
15.75	30.678		15.75	15.916
16	29.328		16	12.057
16.25	29.78		16.25	11.479
16.5	29.347		16.5	16.997
16.75	27.488		16.75	14.033
17	27.935		17	18.731
17.25	27.978		17.25	19.142
17.5	27.174		17.5	20.128
17.75	28.261		17.75	18.476
18	25.372		18	19.358
18.25	26.344		18.25	20.218
18.5	25.452		18.5	17.251
18.75	27.401		18.75	19.529
19	28.012		19	11.494
19.25	29		19.25	17
			19.5	16.77
			19.75	12

## Sheet: Fig 4b
1500 nm LP		1700 nm LP
0	82	0	66.4286
0.05	78.5714	0.05	53.7857
0.1	80.2857	0.1	62
0.15	69.1429	0.15	48.0714
0.2	83.4286	0.2	65.2857
0.25	114.429	0.25	105.5
0.3	96.2857	0.3	62.8571
0.35	70	0.35	48.7857
0.4	73.5714	0.4	49.8571
0.45	64	0.45	50.4286
0.5	71.7143	0.5	54.5714
0.55	76	0.55	55.4286

## Sheet: Fig 3e
	Tm-wate	Tm-CTH	Er
1300	8324.99	231.819	-690.169
1301	6558.48	335.913	-339.4
1302	5108.17	-175.807	-23.46
1303	3941.55	157.489	261.148
1304	3027.62	-488.008	517.674
1305	2336.85	-466.733	749.118
1306	1841.24	343.345	958.235
1307	1514.29	187.58	1147.53
1308	1330.99	-135.229	1319.25
1309	1267.84	301.853	1475.42
1310	1302.84	266.418	1617.79
1311	1415.49	-132.421	1747.88
1312	1586.8	246.06	1866.95
1313	1799.27	568.118	1974.65
1314	2036.92	177.115	2074.25
1315	2285.24	223.98	2175.64
1316	2531.26	-143.059	2256.88
1317	2763.49	442.765	2308.58
1318	2849.15	470.022	2330.69
1319	3750.69	-78.0022	2353.94
1320	4032.35	108.929	2396.21
1321	3994.13	61.4041	2484.37
1322	3675.7	212.265	2601.58
1323	3368.21	-329.709	2702
1324	3331.74	73.9541	2723.24
1325	3030.85	409.643	2665.29
1326	2514.57	14.4521	2536.99
1327	2678.94	-128.14	2371.95
1328	2209.37	-407.457	2190.74
1329	2072.2	41.5943	2017.07
1330	2041.63	740.194	1830.43
1331	1742.58	258.186	1619.41
1332	1401.91	53.7551	1379.93
1333	1437.05	492.032	1142.12
1334	1299.03	275.622	924.571
1335	1674.25	570.323	735.357
1336	1607.61	154.368	566.583
1337	1487.92	382.417	422.857
1338	1844.58	251.341	317.533
1339	2345.58	-12.4008	259.449
1340	2228.66	147.454	248.189
1341	2744.91	73.0135	293.519
1342	2754.44	288.67	409.567
1343	2243.44	226.02	587.111
1344	1998.66	271.019	787.352
1345	2053.85	93.3102	963.306
1346	1407.87	0	1092.45
1347	1100.18	192.078	1179
1348	701.057	546.033	1244.52
1349	127.07	-518.966	1296.1
1350	-499.433	360.172	1307.59
1351	-439.885	-289.697	1249.56
1352	-886.741	-52.8307	1123.8
1353	-655.434	73.1529	984.282
1354	-650.772	372.572	886.053
1355	-472.752	-122.929	860.744
1356	-291.628	70.6899	893.717
1357	233.514	219.478	955.275
1358	594.657	336.886	996.564
1359	522.397	293.855	986.524
1360	536.733	202.722	932.475
1361	603.768	-324.116	891.497
1362	693.151	216.355	899.682
1363	826.227	409.763	955.23
1364	1153.34	-18.4421	1030.07
1365	1293.58	0	1112.54
1366	1461.8	-80.0379	1185.02
1367	1726.05	-236.519	1235.91
1368	1710.83	-43.137	1245.47
1369	1741.15	399.191	1197.28
1370	1349.31	-16.7305	1091.52
1371	1036.29	49.3926	963.856
1372	998.53	178.709	847.467
1373	1305.35	104.596	737.023
1374	1291.4	119.37	617.192
1375	1280.58	39.1973	488.689
1376	1299.75	38.6555	363.36
1377	1189.62	336.563	246.289
1378	941.96	-711.823	153.41
1379	1023.95	-37.4784	104.755
1380	820.509	0	110.885
1381	864.454	-36.5325	164.29
1382	729.752	28.86	250.353
1383	469.474	199.143	342.95
1384	252.544	245.326	413.608
1385	202.129	6.91504	459.535
1386	33.2318	170.732	507.329
1387	96.298	-6.74629	579.784
1388	45.1153	-26.625	665.011
1389	174.089	91.8575	741.779
1390	392.414	103.739	796.164
1391	582.471	-64.1242	828.081
1392	664.155	-94.8585	833.792
1393	775.911	149.851	819.678
1394	685.64	80.2848	786.919
1395	722.083	36.5492	739.057
1396	868.591	197.877	673.631
1397	762.364	-82.8021	611.215
1398	920.942	87.7365	573.554
1399	840.231	-115.595	567.276
1400	847.183	108.257	561.778
1401	788.682	229.971	540.737
1402	674.904	-82.8939	506.492
1403	479.586	-27.2841	477.702
1404	486.188	0	460.717
1405	366.178	117.101	457.962
1406	398.842	-89.1597	446.126
1407	375.047	-82.7861	400.862
1408	369.96	45.9869	327.098
1409	360.89	10.0632	255.421
1410	380.783	-98.9975	199.805
1411	425.863	48.8412	152.204
1412	275.111	-14.4731	109.059
1413	383.105	47.6645	77.5491
1414	513.17	23.579	68.4629
1415	525.351	27.9919	86.1243
1416	544.91	59.9126	124.547
1417	626.695	113.765	169.026
1418	604.432	-40.4703	214.482
1419	644.479	106.459	264.989
1420	639.511	26.281	331.803
1421	646.191	-86.7667	413.478
1422	688.137	-21.4712	494.311
1423	670.001	152.785	551.007
1424	711.27	142.277	584.244
1425	559.293	-33.0009	612.131
1426	484.527	73.3361	649.682
1427	546.729	16.0791	694.016
1428	458.636	71.2987	735.279
1429	479.005	31.3113	758.182
1430	474.406	-34.8669	752.827
1431	356.37	99.5194	726.379
1432	475.304	-37.8354	698.967
1433	440.946	-37.4331	679.702
1434	356.285	173.952	666.807
1435	429.704	106.023	666.628
1436	338.322	122.607	692.954
1437	356.82	0	744.805
1438	302.224	197.407	804.883
1439	327.527	-17.3797	850.657
1440	369.686	-47.9617	865.634
1441	220.953	37.1541	847.268
1442	270.133	83.1958	814.897
1443	257.043	78.6796	789.239
1444	249.602	-19.344	775.204
1445	267.446	34.7625	765.909
1446	262.586	104.96	757.686
1447	235.653	24.1308	747.455
1448	242.285	100.476	733.147
1449	152.223	66.4285	712.681
1450	116.527	123.972	688.721
1451	33.0973	79.7134	665.553
1452	-53.7431	26.7627	650.422
1453	-28.6127	33.9324	640.159
1454	-53.2992	56.1155	631.354
1455	-45.6659	-39.8569	617.726
1456	-4.72105	4.87705	597.65
1457	-23.7844	11.9731	569.956
1458	-91.6449	-16.4979	549.412
1459	-135.524	25.6285	545.222
1460	-87.4931	18.4704	553.141
1461	-93.9948	25.1575	556.468
1462	-123.081	29.427	549.086
1463	-132.714	-69.385	528.354
1464	-166.193	26.5832	500.855
1465	-230.973	21.9562	474.537
1466	-125.573	39.1916	462.009
1467	-140.318	0	460.399
1468	-121.646	34.2504	464.452
1469	-15.616	42.3641	470.031
1470	-12.9701	41.9536	483.052
1471	-10.0865	-68.4057	501.907
1472	46.5218	51.0269	523.706
1473	76.0965	16.0546	546.872
1474	55.8719	-19.7296	576.074
1475	39.8626	62.4223	614.267
1476	110.871	9.77698	666.445
1477	103.75	83.517	737.748
1478	149.059	72.9168	831.946
1479	181.825	49.0367	946.072
1480	168.882	36.9074	1072.16
1481	168.342	43.2469	1202.24
1482	195.489	-57.9253	1330.95
1483	141.634	-56.1086	1453.64
1484	101.804	0	1567.49
1485	23.1945	8.35063	1675.65
1486	58.8383	-41.4912	1781.13
1487	37.4566	-8.219	1882.97
1488	-10.0084	-36.6123	1977.39
1489	-2.77417	-4.01965	2059.74
1490	-0.33127	57.5013	2120.78
1491	-26.1681	-29.3943	2156.96
1492	-23.5149	11.6425	2175.77
1493	4.59244	30.7746	2188.84
1494	56.7818	28.5872	2198.52
1495	54.8323	18.856	2199.4
1496	93.9356	3.73213	2184.62
1497	120.815	-48.076	2152.17
1498	133.722	62.2115	2103.8
1499	137.375	5.423	2041.81
1500	210.096	-41.1606	1967.71
1501	256.888	67.4231	1883.87
1502	266.161	51.0048	1795.53
1503	308.106	24.4097	1710
1504	294.348	46.5928	1633.36
1505	262.833	11.9405	1564.83
1506	386.871	87.6753	1499.9
1507	336.43	81.6593	1439.28
1508	320.397	-26.3617	1389.77
1509	338.02	-16.3063	1357.14
1510	340.257	-27.4738	1343.12
1511	340.386	0	1349.2
1512	373.325	46.0205	1379.18
1513	374.692	-6.28928	1439.17
1514	366.277	-6.22222	1536.23
1515	380.173	-6.14263	1674.12
1516	374.976	45.4701	1848.4
1517	365.623	31.4988	2051.21
1518	362.962	29.7458	2278.72
1519	362.869	47.2	2532.27
1520	364.783	-7.31809	2811.08
1521	327.497	1.45107	3112.02
1522	301.062	-17.2201	3428.25
1523	298.849	61.0451	3746.51
1524	290.197	-2.81289	4049.57
1525	251.756	36.191	4327.42
1526	248.454	-4.13022	4576.65
1527	215.157	-6.80866	4793.69
1528	201.68	9.43779	4971
1529	185.965	49.5136	5102.06
1530	172.485	-6.64488	5181.72
1531	170.377	-28.9802	5206.96
1532	173.45	7.82427	5176.88
1533	183.737	40.0836	5093.18
1534	207.377	19.2561	4961.16
1535	212.536	38.1609	4791.83
1536	191.885	30.2055	4600.44
1537	170.303	26.1902	4400.4
1538	119.507	21.0185	4198.95
1539	87.3473	-20.8122	3999.48
1540	126.036	27.9078	3806.74
1541	51.1111	39.7209	3629.62
1542	60.8157	7.15673	3478.54
1543	44.1737	1.18151	3360.43
1544	52.6726	-25.7677	3275.11
1545	28.8712	20.894	3216.92
1546	47.5804	1.14999	3181.39
1547	84.7509	11.4058	3169.34
1548	113.583	2.26041	3183.09
1549	155.499	33.5011	3221.41
1550	162.659	13.2144	3277.43
1551	195.667	-5.42273	3341.32
1552	183.318	21.3597	3404.05
1553	233.442	21.02	3461.29
1554	233.492	58.8328	3511.67
1555	240.342	34.4231	3552.68
1556	247.628	13.9072	3579.85
1557	267.958	70.2318	3588.86
1558	264.384	41.2427	3578.63
1559	229.435	34.053	3551.87
1560	227.923	39.3646	3512.24
1561	167.131	33.566	3460.68
1562	134.076	35.2849	3396.78
1563	97.4953	29.5808	3322.74
1564	60.6527	48.7826	3243.1
1565	57.037	34.818	3161.47
1566	35.5906	42.8237	3081.74
1567	32.592	76.063	3008.38
1568	59.6499	45.9298	2947.09
1569	52.3065	27.8032	2902.69
1570	58.2484	53.5735	2878.3
1571	43.4558	82.5705	2871.87
1572	59.4981	60.0533	2878.54
1573	85.3355	46.5196	2895.91
1574	123.853	61.8853	2926.17
1575	122.313	82.3022	2972.93
1576	142.811	66.2548	3036.48
1577	130.579	82.8374	3112.06
1578	137.882	72.925	3191.33
1579	130.242	94.3043	3267.9
1580	146.352	103.599	3340.79
1581	151.406	96.2165	3412.74
1582	181.341	86.5948	3486.41
1583	162.808	109.875	3563.16
1584	133.036	82.3754	3643
1585	118.118	117.851	3725.11
1586	105.148	140.156	3808.45
1587	140.977	137.051	3891.32
1588	136.807	122.78	3970.43
1589	126.814	132.735	4041.45
1590	132.379	171.027	4102.29
1591	140.47	149.283	4153.59
1592	137.938	134.163	4198.59
1593	121.403	150.506	4240.24
1594	146.203	116.934	4280.28
1595	113.675	153.611	4317.25
1596	102.964	155.249	4348.08
1597	82.566	162.166	4369.72
1598	80.3443	176.54	4381.51
1599	83.9227	169.18	4384.42
1600	78.8667	179.185	4380.42
1601	90.8464	181.213	4370.61
1602	112.033	198.166	4355.25
1603	91.296	218.11	4333.19
1604	97.6809	226.206	4301.56
1605	96.3252	236.497	4255.81
1606	155.53	231.569	4192.36
1607	185.258	249.245	4111.49
1608	211.383	285.559	4016.03
1609	223.568	308.826	3907.92
1610	220.233	307.118	3786.81
1611	241.22	310.061	3651.55
1612	261.786	310.038	3502.07
1613	275.66	365.352	3339.97
1614	266.968	384.749	3168.28
1615	292.949	392.261	2988.69
1616	323.553	397.272	2801.89
1617	304.927	401.584	2609.97
1618	321.007	436.107	2418.53
1619	325.961	474.905	2232.94
1620	351.579	461.112	2056.09
1621	370.818	513.407	1887.23
1622	369.326	529.389	1725.14
1623	386.987	565.757	1568.62
1624	398.005	594.952	1419.55
1625	413.462	613.161	1280.25
1626	444.826	638.728	1152.91
1627	466.375	647.019	1037.67
1628	498.589	688.881	935.831
1629	520.452	699.88	848.143
1630	543.246	740.055	774.733
1631	582.983	782.37	713.646
1632	607.306	809.526	662.697
1633	632.496	837.873	618.876
1634	646.02	886.749	581.003
1635	669.381	922.355	549.186
1636	702.256	958.709	523.442
1637	742.311	1004	502.185
1638	785.217	1046.77	483.546
1639	822.202	1090.88	465.772
1640	906.849	1139.82	448.31
1641	969.818	1190.65	432.37
1642	1031.16	1222.18	418.897
1643	1108.07	1273.15	405.914
1644	1163.95	1376.89	391.404
1645	1242.83	1411.52	375.247
1646	1304.55	1514.48	358.476
1647	1406.12	1570.59	341.396
1648	1471.87	1687.58	323.65
1649	1591.93	1745.64	302.389
1650	1687.97	1901.04	274.428
1651	1788.71	1967.56	240.82
1652	1902.77	2109.91	208.138
1653	2023.21	2226.76	182.677
1654	2139.69	2385.88	167.491
1655	2259.58	2528.7	160.778
1656	2391.56	2732.21	157.865
1657	2568.36	2907.73	153.681
1658	2737.82	3147.1	148.532
1659	2946.14	3320.68	146.09
1660	3192.45	3608.7	149.515
1661	3461.24	3861.38	158.403
1662	3771.13	4187.87	171.282
1663	4085.4	4512.61	186.203
1664	4462.45	4940.91	202.172
1665	4905.59	5264.45	219.042
1666	5374.5	5808.26	236.921
1667	5870.98	6240.81	254.363
1668	6408.44	6823.09	269.379
1669	6959.21	7343.48	280.049
1670	7535.84	8053.65	285.105
1671	8132.16	8525.02	283.948
1672	8701.72	9263.31	277.014
1673	9250.54	9720.7	265.433
1674	9764.45	10360.7	251.481
1675	10216.8	10666.7	237.863
1676	10608.9	11122.9	225.315
1677	10942.8	11377.2	211.469
1678	11181.1	11575.3	194.707
1679	11337.5	11569.6	176.782
1680	11403.2	11491.9	161.926
1681	11411.1	11411.1	152.772
1682	11320.4	11081.1	148.362
1683	11169.8	10653.1	143.564
1684	10961.9	10221.3	133.545
1685	10697.1	9804.55	118.814
1686	10384.9	9301.66	105.747
1687	10059.9	8717.66	99.779
1688	9707.91	8170.78	101.123
1689	9345.74	7567.64	105.467
1690	8977.89	7012.31	108.576
1691	8632.31	6387.74	108.625
1692	8291.3	5813.6	107.683
1693	7971.37	5163.57	108.769
1694	7662.53	4632.12	112.842
1695	7360.71	4046.56	117.615
1696	7081.89	3568.38	120.405
1697	6803.55	3001.6	119.784
1698	6575.29	2614.61	115.879
1699	6361.62	2154.44	109.892
1700	6162.54	1839.97	103.464
1701	5969.77	1519.17	97.7207
1702	5821.51	1294.23	92.5925
1703	5673.4	1073.79	87.7778
1704	5571.74	933.056	83.719
1705	5503.24	820.297	81.075
1706	5453.12	741.152	79.6982
1707	5414	682.835	78.834
1708	5396.93	652.872	78.1475
1709	5409.28	625.877	77.669
1710	5441.1	579.735	77.6292
1711	5490.66	608.281	77.9812
1712	5548.26	588.101	78.5329
1713	5616.26	568.296	79.2297
1714	5708.53	569.181	80.5207
1715	5808.12	532.404	82.6533
1716	5902.01	510.239	85.2633
1717	6002.64	491.426	87.2794
1718	6114.3	458.579	87.8411
1719	6211.07	432.44	87.554
1720	6321.91	428.544	88.2311
1721	6437.32	403.809	90.165
1722	6557.94	408.974	91.3775
1723	6672.8	434.422	90.0724
1724	6799.88	470.587	86.4509
1725	6939.19	537.518	81.8276
1726	7077.03	619.95	77.6343
1727	7234.05	740.563	74.8865
1728	7390.97	873	73.1739
1729	7556.84	1083.44	71.2312
1730	7738.56	1236.61	68.1752
1731	7922.62	1495.04	64.0199
1732	8096.68	1687.89	58.7849
1733	8264.65	1925.92	53.0163
1734	8414.78	2123.1	48.1562
1735	8533.07	2339.97	45.7833
1736	8635.59	2455.96	46.1953
1737	8696.32	2581.46	48.6399
1738	8722.34	2627.12	52.3022
1739	8702.84	2614.46	56.8322
1740	8637.96	2510.46	61.5467
1741	8532.07	2412.89	65.4794
1742	8384.45	2212.64	67.9781
1743	8192.84	2041.08	69.3899
1744	7972.93	1818.89	70.6039
1745	7725.54	1600.71	72.1615
1746	7472.79	1368.05	73.7927
1747	7206.8	1175.81	74.284
1748	6930.39	994.667	72.2359
1749	6668.91	859.995	67.0791
1750	6427.87	739.398	59.6051
1751	6191.75	671.29	51.4048
1752	5985.53	623.414	43.8704
1753	5792.67	611.221	37.9833
1754	5625.49	609.777	33.9853
1755	5474.03	640.125	31.1993
1756	5346.1	684.278	28.8027
1757	5219.1	739.375	26.8353
1758	5103.73	806.448	26.2363
1759	5002.58	878.778	27.4271
1760	4889.01	977.686	30.0229
1761	4793.42	1052.35	33.1077
1762	4699.54	1177.38	35.5971
1763	4603.98	1258.35	36.9593
1764	4521.63	1356.84	37.952
1765	4439.81	1438.56	40.0448
1766	4365.79	1548.07	44.0588
1767	4303.33	1621.83	49.7512
1768	4251.8	1698.2	55.9545
1769	4212.84	1746.28	60.7143
1770	4186.24	1796.73	63.0317
1771	4159.7	1829.43	63.8535
1772	4138.27	1871.55	64.9517
1773	4135.76	1895.62	66.6296
1774	4135.93	1961.39	67.5232
1775	4145.93	2007.66	66.0705
1776	4146.78	2057.49	61.6825
1777	4160.25	2108.47	55.1748
1778	4179.61	2170.37	48.287
1779	4213.11	2191.68	42.769
1780	4245.57	2282.25	38.9478
1781	4265.49	2342.51	35.4229
1782	4292.26	2410.89	31.0891
1783	4325.66	2455.55	26.6575
1784	4369.01	2499.48	24.0691
1785	4392.98	2555.83	24.4983
1786	4426.39	2587.85	27.5492
1787	4452.54	2616.1	31.1423
1788	4472.26	2648.94	33.0006
1789	4499.46	2660.88	33.0648
1790	4497.79	2687.86	33.8833
1791	4475.91	2686.08	37.9343
1792	4443.69	2671.47	45.1361
1793	4400.89	2685.99	53.0532
1794	4337.9	2655.68	59.0184
1795	4279.78	2609.46	61.5979
1796	4216.47	2558.02	60.8082
1797	4132.55	2510.19	57.6501
1798	4039.19	2462.07	53.5284
1799	3947.62	2373.23	49.6018
1800	3852.28	2297.39	46.6074
1801	3773.4	2165.95	44.808
1802	3714.5	2112.02	43.5896
1803	3645.9	2020.47	41.6816
1804	3587.81	1960.71	38.9073
1805	3536.2	1901.89	36.3835
1806	3497.7	1844.52	35.3719
1807	3482.36	1790.11	36.2352
1808	3472.81	1761.35	38.9102
1809	3467.78	1731.67	42.6095
1810	3462.87	1737.37	46.2128
1811	3475.07	1725.19	48.9809
1812	3491.35	1728.21	51.4192
1813	3514.11	1741.94	53.4809
1814	3540.64	1774.98	54.4552
1815	3563.69	1847.26	53.2933
1816	3609.5	1905.71	51.3438
1817	3635.59	1970.86	50.5259
1818	3684.9	2073.15	52.4329
1819	3726.46	2190.32	55.947
1820	3778.37	2318.51	58.8018
1821	3840.72	2459.78	58.2293
1822	3892.89	2590.1	54.3541
1823	3955.03	2783.69	49.7746
1824	4007.74	2909.96	47.8656
1825	4056.12	3112.66	49.1609
1826	4100.01	3234.73	52.7111
1827	4120.46	3417.68	56.6341
1828	4144.47	3526.68	60.1419
1829	4159.01	3680.52	62.4442
1830	4158.37	3763.96	63.7241
1831	4131.53	3864.05	63.8597
1832	4085.88	3931.17	63.0877
1833	4038.49	4042.92	61.9466
1834	3964.62	4127.72	61.5167
1835	3902.36	4236.41	62.2388
1836	3832.96	4295.13	63.5823
1837	3750.28	4403.89	64.6919
1838	3673.07	4481.4	65.1987
1839	3577.07	4594.62	64.7771
1840	3485.92	4724.24	63.6689
1841	3399.72	4814.06	62.7562
1842	3321.66	4865.06	63.2476
1843	3234.4	4907.33	65.3093
1844	3145.62	4984.04	68.0077
1845	3057.22	5060.76	70.3213
1846	2965.44	5169.77	71.811
1847	2872.17	5185.95	72.3695
1848	2792.65	5177.98	71.9536
1849	2701.9	5142.61	70.3894
1850	2621.24	5029.36	67.7789
1851	2514.23	4981.79	63.5585
1852	2422.74	4882.35	57.7452
1853	2323.09	4806.65	50.4705
1854	2231.16	4679.09	42.5013
1855	2122.31	4623.2	34.2274
1856	2013.14	4499.56	26.9741
1857	1910.53	4420.74	21.6693
1858	1809.64	4323.37	18.8139
1859	1712.79	4276.47	17.7523
1860	1625.22	4205.08	18.4721
1861	1525.21	4164.18	20.3402
1862	1439.01	4152.49	23.2922
1863	1358.32	4153.32	26.6601
1864	1277.47	4174.32	30.3187
1865	1205.97	4228.68	33.5675
1866	1136.91	4344.11	36.3638
1867	1072.6	4417.6	38.3028
1868	1009.09	4552.99	38.8848
1869	950.19	4664.3	37.7893
1870	902.899	4836.99	35.6265
1871	863.681	4938.67	32.9434
1872	820.128	5101.9	30.0688
1873	785.956	5197.76	26.8157
1874	757.829	5300.46	23.1209
1875	733.496	5366.77	19.233
1876	720.489	5396.02	16.3069
1877	696.918	5377.7	15.0362
1878	673.674	5285.84	14.7295
1879	636.359	5163.5	14.7793
1880	605.985	5040.58	15.6595
1881	576.052	4885.17	18.1834
1882	543.954	4715.5	21.9617
1883	513.171	4551.36	26.1012
1884	475.007	4417.36	29.4042
1885	434.47	4231.34	30.6788
1886	396.889	4105.53	29.7345
1887	357.837	3975.49	27.7303
1888	324.691	3880.27	25.5773
1889	293.239	3783.18	23.1996
1890	269.785	3747.74	20.5642
1891	249.585	3689.25	18.3823
1892	227.924	3655.96	17.0896
1893	214.304	3642.03	16.7414
1894	201.709	3617.75	16.9807
1895	186.054	3624.33	17.3686
1896	171.79	3633.74	17.4146
1897	166.041	3688.03	17.4793
1898	162.046	3708.77	18.0657
1899	173.99	3790.02	19.7324
1900	178.66	3868.04	22.4267
1901	179.481	3962.51	25.8793
1902	181.591	3993.92	29.0705
1903	166.512	4074.52	31.2835
1904	162.825	4133.82	31.8845
1905	158.421	4202.2	30.7817
1906	158.384	4214.57	28.4647
1907	169.144	4207.14	26.1187
1908	161.688	4153.85	24.3502
1909	159.05	4099.04	23.0891
1910	155.399	4012.18	21.8884
1911	149.029	3919.45	20.4851
1912	147.126	3859.24	18.516
1913	140.389	3723.71	16.2236
1914	140.141	3614.81	14.1417
1915	130.459	3491.11	12.6763
1916	130.921	3412.67	11.7654
1917	133.776	3338.44	11.1227
1918	134.172	3264.53	10.3936
1919	135.525	3220.43	9.19285
1920	130.4	3168.55	7.87836
1921	128.081	3093.87	7.33303
1922	132.116	3018.37	8.13177
1923	130.575	2970.15	9.97713
1924	131.337	2897.08	12.2845
1925	133.159	2815.32	15.0628
1926	129.209	2713.95	18.4245
1927	126.61	2624.08	22.2642
1928	119.763	2499.59	25.8306
1929	105.692	2399.99	28.4223
1930	96.8954	2274.15	29.3765
1931	94.8306	2179.62	28.7502
1932	92.9819	2047.62	27.0973
1933	90.4313	1970.37	25.6216
1934	85.8425	1831.86	25.1155
1935	82.1477	1770.8	25.6888
1936	83.5928	1674.11	26.0369
1937	77.1901	1623.63	24.9335
1938	80.3992	1562.11	21.9239
1939	84.109	1518.68	18.1744
1940	92.2159	1481.87	15.067
1941	92.7603	1459.7	13.6601
1942	93.7764	1433.12	13.5225
1943	94.1822	1423.39	13.4709
1944	103.269	1399.65	12.7858
1945	107.629	1377.55	12.2516
1946	107.84	1361.89	12.7876
1947	97.7151	1347.63	14.4812
1948	91.5157	1323.33	16.5376
1949	82.072	1309.06	18.1587
1950	76.4715	1283.97	18.6854
1951	62.9172	1270.11	18.1111
1952	56.0942	1242.46	16.9841
1953	50.8354	1221.4	15.8189
1954	49.2554	1193.59	14.6814
1955	48.4194	1155.58	13.5506
1956	45.9584	1129.69	12.7772
1957	41.8069	1088.2	12.6288
1958	52.4921	1085	13.0783
1959	57.858	1062.66	14.0244
1960	62.9325	1024.54	15.3812
1961	65.4675	1002.47	16.8062
1962	64.1197	986.697	17.9713
1963	55.609	961.147	18.7078
1964	56.231	930.448	18.8493
1965	48.8739	903.76	18.2936
1966	34.5391	885.861	17.746
1967	24.6714	848.439	18.0912
1968	22.0929	821.206	19.3965
1969	23.594	765.115	20.6544
1970	28.5012	738.802	20.6195
1971	24.6196	708.867	18.7917
1972	26.7916	679.278	15.7371
1973	27.0217	635.534	12.7506
1974	25.4296	602.711	10.7474
1975	24.6354	575.716	9.90597
1976	31.5633	561.105	9.75239
1977	31.1671	528.527	9.95968
1978	44.5104	525.939	10.843
1979	48.8223	517.344	12.9741
1980	50.7537	509.879	16.1158
1981	55.4692	509.25	19.5574
1982	65.2797	504.319	22.6331
1983	71.0105	512.336	25.3659
1984	74.5662	508.33	28.0467
1985	69.3699	512.618	31.3115
1986	63.0975	506.738	34.9556
1987	57.0615	509.381	38.0039
1988	58.4536	500.795	39.2809
1989	54.9084	507.347	38.6008
1990	44.9054	498.779	36.6499
1991	45.6622	498.276	34.5614
1992	44.4886	489.755	32.8884
1993	46.9916	484.774	31.451
1994	48.0316	475.333	29.5639
1995	44.6453	476.728	26.6171
1996	43.3063	465.889	22.3214
1997	34.9145	462.897	17.1031
1998	33.6528	463.101	11.9177
1999	24.5814	453.269	7.59294
2000	19.9666	446.844	4.82323
2001	18.2248	438.815	4.07058
2002	18.6125	437.235	5.24498
2003	21.7857	434.19	7.41928
2004	22.6413	425.067	9.71727
2005	26.3427	433.062	11.7484
2006	33.4171	421.776	13.5584
2007	38.5174	405.843	15.1444
2008	45.3646	411.374	16.6423
2009	47.5814	419.809	18.0187
2010	49.2221	417.268	19.2099
2011	46.885	410.386	20.1583
2012	53.0185	413.357	21.1049
2013	50.0218	417.879	21.9443
2014	53.3687	421.234	22.1548
2015	54.3408	418.553	21.4593
2016	52.9579	418.557	20.3488
2017	48.5992	425.192	19.618
2018	46.8357	426.508	19.607
2019	40.7962	419.297	20.0717
2020	40.4134	415.659	20.31
2021	37.3942	414.986	19.7898
2022	38.9171	407.534	18.6324
2023	31.2494	405.692	17.6264
2024	20.9302	404.286	17.5449
2025	17.4844	399.705	18.8088
2026	15.3386	394.499	21.2148
2027	19.4861	378.28	24.1631
2028	16.3705	367.62	26.908
2029	16.9214	360.159	28.8764
2030	21.923	351.44	29.5847
2031	22.0355	333.692	28.7334
2032	18.9428	332.488	26.4768
2033	19.6806	319.906	23.6397
2034	20.1486	307.319	21.5382
2035	17.8224	294.177	21.1115
2036	17.2235	283.33	22.1978
2037	15.8766	268.049	23.7233
2038	14.6984	295.158	24.7115
2039	26.0825	235.401	24.7709
2040	35.1856	246.305	24.0937
2041	39.155	228.605	22.9902
2042	46.5668	235.979	21.7858
2043	48.5211	223.07	20.5774
2044	51.3527	208.524	19.7618
2045	54.368	220.824	19.7676
2046	58.7137	224.463	20.7254
2047	52.1822	207.012	21.8845
2048	55.4578	224.286	22.6664
2049	49.085	211.096	23.1577
2050	40.8814	200.849	23.9509
2051	31.0967	206.5	25.0157
2052	34.0494	205.565	25.9561
2053	36.6684	204.227	26.2189
2054	43.2786	187.557	25.645
2055	43.3808	188.942	24.3222
2056	43.8715	187.351	22.8642
2057	40.7818	188.469	21.646
2058	38.4275	186.578	20.8595
2059	31.752	177.05	20.7075
2060	28.1218	172.882	21.8499
2061	28.3798	169.888	24.3817
2062	23.1386	164.176	27.4723
2063	31.2403	157.822	29.75
2064	33.6282	154.786	30.4463
2065	34.1509	147.036	29.608
2066	32.4694	141.059	28.1024
2067	33.9911	142.917	26.9627
2068	31.5041	139.566	26.7023
2069	25.2215	139.583	26.9002
2070	22.9147	128.137	26.9634
2071	18.2899	134.556	26.6855
2072	17.3081	125.206	26.1278
2073	21.7223	121.588	25.2367
2074	20.6204	115.222	23.8453
2075	12.5959	117.273	21.8725
2076	17.7042	105.089	19.4526
2077	22.5822	110.848	17.2241
2078	23.21	99.1842	16.0209
2079	28.2855	100.046	16.1767
2080	31.6399	103.826	17.0293
2081	31.7649	96.662	17.598
2082	32.2917	98.2706	17.3715
2083	31.6372	99.3207	16.3609
2084	27.8256	91.567	14.5898
2085	24.7015	93.6644	12.1327
2086	29.6891	93.9774	9.11533
2087	30.8091	94.3361	5.73281
2088	38.8596	87.8782	2.07825
2089	43.6241	87.2129	-1.67579
2090	46.58	81.7174	-5.49814
2091	47.6283	86.5992	-9.22102
2092	48.6677	90.2443	-12.2668
2093	47.2002	77.3717	-13.7779
2094	47.7132	80.4004	-13.4644
2095	51.6898	82.7201	-11.906
2096	47.6209	75.589	-9.95034
2097	46.241	81.0589	-7.75286
2098	39.0984	78.1245	-4.71167
2099	35.7619	77.0878	-0.3645
2100	33.111	72.1416	4.84182
2101	26.0961	71.9387	9.84819
2102	21.7041	71.1165	13.6802
2103	13.5439	69.7819	15.8437
2104	9.04077	65.7985	16.6433
2105	3.96595	60.2895	16.7583
2106	4.75402	61.599	16.5959
2107	2.07256	61.8676	15.9508
2108	2.58573	66.7794	14.5517
2109	1.0019	54.7917	12.1963
2110	5.96111	56.1754	8.90486
2111	9.60162	61.6646	5.29735
2112	12.1298	49.9825	2.50549
2113	22.0686	51.15	1.32662
2114	26.0996	49.2002	1.64958
2115	31.9362	54.3544	2.86458
2116	34.8402	47.3261	4.2608
2117	39.3515	45.8968	5.43338
2118	36.6944	51.6465	6.46414
2119	37.3232	46.7852	7.76157
2120	37.2033	39.3849	9.22614
2121	33.8127	45.6934	10.4974
2122	32.208	51.724	11.3105
2123	24.4557	46.4123	11.8344
2124	19.3175	49.9784	12.0724
2125	11.2391	44.2975	12.2196
2126	6.10545	44.2158	12.3434
2127	4.27536	39.142	12.4412
2128	4.02592	41.9379	12.1518
2129	6.73599	32.6381	11.497
2130	9.09625	35.8061	10.6035
2131	2.56659	31.5324	9.81093
2132	5.13487	38.3034	9.24948
2133	9.65305	38.4669	9.0527
2134	20.4197	37.8178	8.9382
2135	20.9735	38.8606	8.62318
2136	23.7408	32.541	7.91909
2137	26.8412	35.816	7.02436
2138	23.9448	33.7256	6.26769
2139	20.7939	32.2886	5.98739
2140	23.2423	32.4729	6.1542
2141	23.431	30.9975	6.51705
2142	23.9827	32.2928	6.68656
2143	17.1927	32.7977	6.40739
2144	11.7484	30.4153	5.66078
2145	6.96816	30.882	5.01615
2146	2.29812	28.7282	5.1145
2147	2.13152	27.2522	6.02285
2148	-0.9087	22.8708	7.21756
2149	-0.52794	25.8829	8.28636
2150	0.62665	24.6142	9.19353
2151	-1.35342	21.3977	10.1867
2152	0.293	22.4373	11.4935
2153	5.94516	21.2962	12.9425
2154	5.77126	22.8302	13.7857
2155	3.00243	22.7788	13.5227
2156	4.82713	25.0809	12.2743
2157	5.46293	16.5953	10.5274
2158	4.55547	23.6895	8.51112
2159	-3.56169	23.267	6.41713
2160	0.7633	16.6656	4.41132
2161	0.92642	21.6105	2.77093
2162	4.71473	21.0265	1.76715
2163	6.26577	14.8426	1.71346
2164	9.68319	19.8878	2.52289
2165	5.12571	17.0016	3.87591
2166	11.759	16.6966	5.38781
2167	15.4245	18.0783	6.92463
2168	17.4862	16.9955	8.36744
2169	14.2695	11.8059	9.75516
2170	17.3091	9.22217	11.184
2171	22.5708	17.2533	12.6966
2172	20.7341	13.7612	14.0616
2173	23.3478	13.9885	15.015
2174	28.0522	15.7509	15.3074
2175	31.0299	10.3958	14.7673
2176	28.7463	10.6204	13.2823
2177	26.8541	13.7373	11.283
2178	23.3167	12.1834	9.62642
2179	23.0848	6.64408	9.3096
2180	21.6891	12.7781	9.6822
2181	18.5348	11.012	10.0003
2182	17.4922	14.2387	9.65888
2183	16.5866	15.4482	8.58017
2184	15.8674	10.0715	7.26667
2185	15.4663	8.32387	6.47535
2186	15.3706	8.68511	6.49438
2187	15.5487	11.2731	6.94468
2188	15.9503	11.3836	7.27665
2189	16.5061	11.3591	7.90285
2190	17.1283	10.596	8.69336
2191	17.71	5.17231	9.59772
2192	18.1259	9.59782	10.554
2193	18.2316	7.8573	11.4889
2194	17.8639	9.31092	12.3175
2195	16.8411	11.4979	12.9437
2196	14.9625	9.76518	13.2806
2197	12.0086	11.194	13.1412
2198	7.74121	8.73255	12.4416
2199	1.90331	8.96452	11.0661
2200	-5.78091	5.45083	8.89752

## Sheet: Fig 4c
X Intensity	Record 3
0.4	0
0.463	0
0.536	0
0.621	0
0.719	0
0.833	0
0.965	0
1.12	0
1.29	0
1.5	0
1.74	0
2.01	0
2.33	0
2.7	0
3.12	0
3.62	0
4.19	0
4.85	0
5.61	0
6.5	0
7.53	0
8.72	0
10.1	0
11.7	0
13.5	0
15.7	0
18.2	0
21	0
24.4	0
28.2	0.173
32.7	0.697
37.8	1.6
43.8	2.81
50.7	4.21
58.8	5.65
68.1	7
78.8	8.14
91.3	8.96
106	9.41
122	9.45
142	9.07
164	8.31
190	7.24
220	5.95
255	4.57
295	3.21
342	2.01
396	1.06
459	0.412
531	0.0838
615	0
712	0
825	0
955	0
1110	0
1280	0
1480	0
1720	0
1990	0
2300	0
2670	0
3090	0
3580	0
4150	0
4800	0
5560	0
6440	0
7460	0
8630	0

## Sheet: Fig 2a
1500	0	53.8452	0	0	0	0
1502	0	19.0163	0	0	-12.9084	10.1298
1504	0	43.8916	0	0	-20.9833	17.9323
1506	0	60.7807	0	0	-24.2247	23.4076
1508	38.1481	49.6835	0	0	-22.6327	26.5556
1510	81.0195	50.6	0	0	-16.2072	27.3764
1512	41.393	63.5303	58.5	25.5216	-4.94819	25.87
1514	19.2685	58.4744	58.5	78.6926	11.1443	22.0363
1516	24.5273	51.4819	58.5	93.722	7.26909	15.8754
1518	76.0039	54.6781	58.5	84.4276	-7.71618	7.3872
1520	49.9785	49.888	58.5	75.6814	-17.868	-3.42822
1522	0	46.2513	58.5	69.3048	-16.5047	10.878
1524	43.0398	52.1972	58.5	8.97027	-19.4337	23.3794
1526	50.7752	50.2765	58.5	14.0029	-12.9529	14.0464
1528	37.7914	45.7111	58.5	35.8269	11.1659	-29.7132
1530	57.4464	31.2151	58.5	53.97	15.4892	-24.0311
1532	78.975	55.6446	58.5	36.638	21.8445	43.2768
1534	78.975	55.1465	58.5	69.3551	22.1278	-6.84198
1536	78.975	50.8617	58.5	90.3337	16.1389	16.4583
1538	78.975	55.3558	58.5	67.3925	29.768	32.5849
1540	78.975	49.6179	58.5	38.6222	40.6159	9.47794
1542	78.975	44.8706	58.5	25.0443	30.7396	14.9214
1544	78.975	67.3012	58.5	40.7391	18.1046	49.6613
1546	78.975	84.3726	58.5	57.6255	-10.75	27.2072
1548	78.975	41.8105	58.5	25.4499	0	47.1307
1550	78.975	12.7754	58.5	50.5048	6.54552	52.4852
1552	78.975	68.445	58.5	45.6856	15.1738	-13.9024
1554	78.975	68.445	68.2486	25.0272	29.6017	7.86637
1556	78.975	38.3531	68.8245	51.8222	44.9686	81.1967
1558	73.5181	69.0224	57.0401	48.8253	47.5541	95.7629
1560	40.5545	80.7585	62.0525	18.6626	36.5833	58.9429
1562	62.3623	81.2386	74.0732	31.3843	16.8663	28.0504
1564	78.975	95.8671	64.8697	11.3462	21.0979	10.5069
1566	78.975	92.4011	80.2078	32.8123	11.5665	51.182
1568	78.975	133.109	87.197	45.4355	16.4533	34.5111
1570	78.975	135.987	82.8067	40.0389	25.4175	59.4743
1572	78.975	143.628	86.0697	79.2545	20.2776	45.7861
1574	78.975	173.789	99.2048	33.4078	3.88892	10.477
1576	78.975	133.608	79.8965	62.0502	22.4748	7.32413
1578	78.975	144.721	19.9944	92.522	29.0146	8.30747
1580	78.975	136.19	12.0973	114.49	15.8214	24.8801
1582	78.975	102.463	84.142	92.2479	22.5953	24.9141
1584	78.975	105.268	71.4357	146.071	26.0427	18.2802
1586	78.975	132.798	109.037	116.596	23.2508	-13.4061
1588	78.975	111.033	131.886	77.0568	21.3707	-35.0068
1590	78.975	106.989	152.1	47.8364	3.2303	-12.0273
1592	47.1833	159.244	188.455	37.6237	-9.20501	-18.6242
1594	34.2812	185.74	228.24	41.9593	-5.07935	24.529
1596	78.975	188.713	223.937	25.827	0	25.6308
1598	34.2839	199.711	293.298	51.7518	7.56356	65.8462
1600	78.975	229.492	277.999	76.7068	-9.83974	25.5633
1602	103.631	250.192	226.243	103.905	-22.9841	66.6362
1604	143.743	307.025	234.256	123.633	-20.2965	54.5604
1606	236.925	356.542	185.934	145.373	-28.3402	15.2599
1608	444.981	396.168	227.256	151.968	-16.1809	16.2185
1610	580.679	433.618	308.086	166.13	-4.99825	12.6096
1612	609.883	472.028	370.641	169.278	13.6095	33.4329
1614	692.067	518.939	414.189	170.144	39.1784	30.9961
1616	630.626	536.949	488.53	173.114	43.5554	16.3187
1618	782.849	599.238	530.907	167.521	52.9488	10.1436
1620	990.832	686.655	574.219	170.992	60.2241	29.2742
1622	1008.64	727.769	618.805	154.553	71.2474	27.2221
1624	1184.34	799.318	647.042	150.239	83.2839	37.4381
1626	1232.82	900.557	742.97	164.791	98.0652	20.2968
1628	1245.64	975.764	796.273	180.954	129.263	57.1705
1630	1356.09	1087.23	860.901	215.001	157.653	84.9663
1632	1455.3	1211.73	929.324	269.774	193.411	90.0797
1634	1518.89	1320.1	1009.9	335.68	248.677	187.094
1636	1610.73	1449.94	1068.32	423.353	296.84	200.305
1638	1852.67	1624.27	1193.09	535.834	342.284	204.479
1640	1950.3	1811.48	1274.86	655.891	386.093	185.209
1642	2205.31	2006.86	1403.62	798.909	454.782	229.634
1644	2462.18	2253.28	1575.66	938.968	534.47	259.35
1646	2751.91	2536.6	1784.17	1101.34	604.665	293.277
1648	3066.66	2860.99	2028.05	1276.36	700.685	343.048
1650	3552.32	3252.68	2240.24	1482	809.137	350.922
1652	4130.8	3733.55	2472.76	1728.25	942.319	395.758
1654	4908.42	4347.4	2910.09	2037.57	1105.69	484.664
1656	5798.15	5167.07	3482.75	2442	1324.3	622.875
1658	7123.71	6253.23	4243.2	2957.65	1625.84	843.417
1660	8702.1	7577.82	5198.73	3608.72	2010.75	1090.03
1662	10493.8	9123.89	6306.97	4390.47	2477.73	1303.21
1664	12700.8	10919	7591.86	5321.78	3034.19	1586.55
1666	14913.4	12852.7	9020.99	6344.79	3647.2	1885.15
1668	17154.5	14829.1	10472.8	7416.19	4286.92	2253.76
1670	19470.2	16777	11949.9	8480.91	4921.01	2535.2
1672	21597.3	18570.1	13289.6	9479.91	5507.56	2836.67
1674	23363.6	20131.5	14459.6	10351.4	6026.8	3131.07
1676	24708.6	21356.9	15337.7	11048.2	6434.21	3341.8
1678	25611.1	22180.7	15952.1	11529.1	6710.67	3469.12
1680	25954.6	22529.8	16208.2	11739.3	6841.18	3539.12
1682	25719.1	22364.9	16099.5	11685.6	6815.32	3529.64
1684	24806.1	21679	15623.6	11352.4	6619.95	3432.78
1686	23428.9	20493.6	14792	10753.6	6264.4	3212.65
1688	21468.3	18878.3	13597.5	9916.31	5768.76	2906.55
1690	19205.5	16940.7	12157.7	8892.61	5158.08	2567.03
1692	16716.6	14788.5	10574.7	7754.17	4470.37	2201.88
1694	14206.8	12584.4	9002.78	6565.47	3760.9	1856.97
1696	11747.9	10470.3	7459.46	5409.91	3077.3	1513.53
1698	9557.84	8520.2	6070.52	4338.91	2448.52	1191.29
1700	7625.97	6773.59	4796.19	3404.06	1893.74	913.028
1702	5925.31	5294.65	3723.14	2614.07	1430.76	656.049
1704	4619.25	4078.97	2828.56	1967.51	1064.24	462.565
1706	3503.37	3067.79	2154.65	1450.88	760.981	292.282
1708	2612.3	2279.93	1582.46	1059.27	529.758	152.705
1710	1988.06	1686.09	1174.6	753.946	356.214	53.2966
1712	1524.81	1263.91	856.662	534.141	224.706	4.74765
1714	1263.48	1009.26	659.159	394.805	152.849	10.9823
1716	1173.61	924.188	581.704	337.197	131.624	28.1066
1718	1315.31	1044.25	664.617	388.944	165.794	36.2304
1720	1704.65	1374.37	904.293	539.074	264.487	60.3716
1722	2241.36	1891.4	1293.34	809.74	422.67	123.9
1724	3048.03	2560.86	1799.04	1174.62	629.467	216.056
1726	3922.35	3341.25	2365.32	1591.56	869.794	330.741
1728	4815.45	4172	2940.43	2045.29	1118.55	465.561
1730	5707.43	4954.39	3504.13	2487.88	1361.33	605.79
1732	6511.67	5638.7	3981.21	2876.87	1577.73	739.075
1734	7158.81	6204	4392.08	3198.75	1757.14	854.131
1736	7573.02	6590.75	4670.48	3423.69	1889.17	924.436
1738	7813.09	6800.53	4841.11	3548.92	1962.83	963.232
1740	7843.79	6801.26	4834.88	3569.58	1977.48	985.226
1742	7612.59	6629.36	4682.26	3483.57	1931.26	974.436
1744	7211.08	6284.99	4426.45	3295.55	1832.12	926.931
1746	6674.62	5794.64	4079.76	3037.44	1689.21	866.656
1748	6019.44	5238.96	3662.99	2735.39	1524.07	780.742
1750	5348.96	4653.46	3223.72	2410.94	1343.45	707.109
1752	4712.13	4084.59	2811.33	2113.14	1174.35	615.203
1754	4200.14	3652.06	2497.81	1868.12	1037.66	540.006
1756	3898.6	3377.67	2340.4	1711.01	951.439	466.217
1758	3833.97	3322.52	2277.49	1666.92	925.465	408.516
1760	3959.06	3481.38	2425.03	1727.6	964.478	391.614
1762	4315.95	3807.06	2678.38	1899.13	1059.14	420.59
1764	4845	4267.11	3008.65	2149.88	1187.41	481.364
1766	5464.46	4811.98	3397.34	2436.19	1337.67	573.824
1768	6117.41	5375.62	3791.27	2737.35	1501.13	682.23
1770	6741.98	5890.69	4155.73	3022.57	1650.81	776.274
1772	7326.49	6378.65	4515.25	3279.04	1786.66	860.626
1774	7848.94	6824.6	4828.11	3508.75	1915.7	927.323
1776	8323.96	7219.67	5108.98	3704.98	2036	999.309
1778	8733.68	7581.36	5397.69	3883.85	2140.36	1074.68
1780	9111.24	7895.38	5618.52	4042.38	2231.51	1133.67
1782	9399.19	8188.83	5807.2	4180.9	2308.33	1177.29
1784	9667.5	8418.11	5975.51	4292.94	2375.05	1217.62
1786	9891.03	8597.99	6099.01	4399.92	2426.17	1245.74
1788	10017.6	8731.1	6188.91	4483.4	2456.24	1257.76
1790	10054.5	8766.3	6192.04	4522.49	2468.32	1250.97
1792	10002.1	8731.9	6160.15	4524.78	2457.36	1216.62
1794	9836.33	8620.45	6087.09	4466.84	2415.62	1183.53
1796	9570.13	8395.02	5958.97	4361.24	2354.6	1134.19
1798	9216.4	8136.34	5750.73	4218.67	2272.8	1087.65
1800	8810.63	7814.6	5545.84	4049.03	2179.42	1045.14
1802	8402.13	7464	5278.31	3864.51	2081.73	995.816
1804	8007.08	7133.85	5015.07	3684.83	1983.94	956.582
1806	7667.34	6857.52	4801.19	3533.62	1911.33	937.541
1808	7398.4	6651.44	4686.77	3429.24	1866.85	939.319
1810	7268.74	6551.1	4638.41	3396.77	1852.74	943.552
1812	7332.08	6619.17	4714.62	3445.86	1885.48	948.269
1814	7540.9	6821.65	4859.36	3568.87	1973.01	978.322
1816	7922.72	7145.63	5121.25	3770.85	2095.39	1043.01
1818	8451.67	7577.74	5448.95	4039.6	2247.16	1142.92
1820	9075.35	8104.58	5816.03	4351.47	2426.17	1252.43
1822	9810.05	8694.94	6241.94	4701.8	2621.19	1342.83
1824	10597.4	9315.63	6684.62	5068.08	2826.53	1457.77
1826	11354.5	9958.44	7140.75	5436	3029.38	1573.66
1828	12118.8	10614.1	7624.83	5802.22	3230.4	1669.67
1830	12887.1	11262.8	8066.58	6150.02	3428.18	1736.09
1832	13585.7	11877.9	8478.02	6471.88	3605.79	1816.98
1834	14203.9	12416.2	8855.58	6740.07	3756.47	1900.54
1836	14734.4	12879.9	9192.08	6955.42	3885.77	1977.37
1838	15165.4	13255.3	9440.27	7114.23	3981.83	2040.32
1840	15483.5	13499.2	9601.71	7200.4	4039.97	2083.09
1842	15626	13630.9	9667.51	7219.9	4056.89	2090.63
1844	15607.6	13664.3	9655.55	7197.76	4045.11	2071.3
1846	15497.6	13593.9	9594.15	7129.2	4001.2	2025.22
1848	15304.5	13445.1	9530.86	7025.98	3929.72	2008.53
1850	15067.1	13242.3	9356.73	6899.91	3844.5	1952.08
1852	14776.5	13027.3	9181.87	6767.12	3756.13	1886.15
1854	14456.2	12789.4	8982.29	6632.3	3672.14	1850.68
1856	14190.2	12589.4	8803.13	6515.09	3605.35	1846.98
1858	13993.6	12456.9	8678.99	6435.22	3563.42	1870.08
1860	13885.5	12403.5	8633.42	6420.37	3554.6	1874.53
1862	13915.3	12436.5	8676.38	6461.19	3578.27	1864.54
1864	13997.1	12551	8775	6554.14	3630.58	1891.36
1866	14157.2	12736.6	8904.23	6683.64	3703.36	1915.5
1868	14373.9	12976.1	9087.26	6839	3787.22	1923.24
1870	14635.1	13219.1	9258.27	6984.64	3872.04	1938.84
1872	14851.2	13410.4	9429.23	7126.94	3944.31	1966.27
1874	15025.5	13552.3	9562.05	7226.35	3996.68	1979.17
1876	15155	13627	9652.18	7284.73	4024.49	1999.71
1878	15192.2	13599.7	9646.38	7286.96	4017.69	2005.28
1880	15116.5	13459.9	9568.88	7229.72	3971.44	1992.77
1882	14891.3	13236.2	9449.15	7114.37	3893.72	1940.5
1884	14590.8	12937	9247.1	6949.34	3800.87	1868.21
1886	14228.8	12562.8	9025	6747.01	3680.67	1799.41
1888	13865.2	12182.1	8786.37	6539.57	3561.58	1749.38
1890	13502.8	11827	8530.45	6340.01	3451.52	1675.09
1892	13190.6	11527.2	8318.3	6173.99	3362.64	1643.54
1894	12953.9	11314.7	8141.04	6036.62	3294.5	1631.48
1896	12833.6	11188.6	8026.84	5939.21	3258.91	1631.92
1898	12777.7	11118.2	7983.07	5886.25	3237.02	1639.47
1900	12765.7	11081.2	7934.83	5865.42	3228.86	1625.54
1902	12739.2	11062.9	7902.22	5847.68	3224.58	1619.68
1904	12706.7	11046.6	7863.57	5827.01	3215.59	1614.52
1906	12608.9	11005.2	7831.6	5777.47	3192.16	1591.31
1908	12463.5	10905.2	7764.26	5693.07	3152.85	1557.3
1910	12277.4	10739.7	7644.86	5583.9	3088.75	1515.25
1912	11991.9	10507.9	7453.61	5448.82	3004.57	1463.69
1914	11626.5	10214.9	7203.65	5262.53	2900.76	1414.33
1916	11180.7	9851.2	6898.3	5043.64	2775.62	1359.9
1918	10648.3	9411.78	6552.25	4792.93	2632.27	1307.77
1920	10060.2	8924.73	6193.48	4510.53	2478.02	1254.47
1922	9430.38	8405.16	5852.72	4212.87	2317.99	1176.3
1924	8804.99	7864.27	5460.22	3920.56	2163.41	1100.45
1926	8219.93	7345.37	5097.6	3644.45	2012.13	1027.88
1928	7692.54	6862.64	4748	3400.11	1880.28	955.337
1930	7189.67	6407.91	4431.02	3173.69	1755.46	882.793
1932	6745.85	5972.19	4120.79	2961.84	1638.65	827.49
1934	6305.96	5590.69	3829.37	2761.81	1533.07	772.614
1936	5904.42	5215.68	3576.52	2569.59	1431.73	723.778
1938	5501.59	4856.92	3337.5	2393.49	1331.62	662.717
1940	5139.2	4523.43	3076.02	2230.5	1241.44	594.329
1942	4808.26	4230.68	2878.01	2085.42	1161.67	529.748
1944	4508.53	3972.66	2724.19	1960.06	1093.18	456.849
1946	4237.88	3762.11	2596.19	1849.99	1030.35	406.421
1948	4037.61	3580.19	2468.29	1757.44	976.084	371.247
1950	3858.71	3428.02	2354.59	1677.54	923.12	339.595
1952	3694.89	3294.25	2266.54	1613.6	877.493	319.903
1954	3536.31	3163.51	2181.47	1546.53	837.054	301.055
1956	3378	3030.37	2077.14	1476.92	795.37	290.024
1958	3213.5	2894.5	1979.16	1407.08	751.323	289.528
1960	3047.87	2752.04	1886.63	1329.21	707.125	286.076
1962	2885.49	2597.34	1788.3	1256.99	659.59	270.203
1964	2721.44	2443.93	1674.39	1185.8	614.787	250.862
1966	2558.35	2300.72	1576.92	1117.17	570.687	218.41
1968	2392.29	2148.75	1492.86	1054.59	535.506	196.282
1970	2244.72	2003.08	1412.33	984.987	498.232	181.934
1972	2108.05	1877.21	1324	921.532	467.298	189.711
1974	1991.62	1774.02	1243.01	860.228	442.51	187.742
1976	1881.62	1674.06	1187.01	811.124	419.305	187.23
1978	1775.3	1578.18	1115.98	765.366	401.829	171.339
1980	1687.98	1502.08	1049.61	725.829	387.92	156.362
1982	1592.42	1440.71	1010.27	699.205	377.033	129.192
1984	1512.16	1384.37	964.802	671.187	367.477	116.272
1986	1475.08	1349.12	930.234	642.615	355.787	126.226
1988	1438.02	1319.87	918.179	622.14	345.63	122.24
1990	1415.69	1292.05	913.688	601.211	334.572	115.963
1992	1399.19	1260.53	920.203	586.807	325.25	119.764
1994	1370.91	1237.45	892.455	562.829	318.147	113.179
1996	1347.56	1213.93	871.681	550.159	310.051	104.501
1998	1326.8	1186.76	851.017	541.335	300.314	99.6285
2000	1302.01	1161.47	840.596	532.81	287.084	94.6497
2002	1262.43	1141.07	831.675	527.096	277.809	70.3684
2004	1215.92	1109.47	827.615	516.99	268.778	47.5982
2006	1194.71	1084.96	823.245	503.451	258.481	37.2449
2008	1177.21	1059.59	812.957	489.34	253.614	41.7135
2010	1159.97	1044.69	797.597	474.337	249.461	49.1407
2012	1154.4	1040.34	775.331	462.18	246.386	51.0994
2014	1143.32	1030.39	765.291	452.148	244.967	61.4712
2016	1113.07	1012.79	749.649	447.218	243.243	77.3439
2018	1088.47	994.1	735.191	432.505	242.618	77.4403
2020	1058.35	978.58	727.93	429.751	240.257	88.6478
2022	1025.72	949.145	699.298	420.125	237.318	102.753
2024	1011.91	916.309	669.356	400.634	232.877	118.813
2026	974.579	887.549	650.584	383.184	224.842	117.228
2028	929.123	855.556	632.47	367.306	215.039	106.178
2030	892.62	813.763	602.976	348.757	206.809	111.796
2032	848.066	771.621	564.761	332.173	196.77	115.257
2034	805.523	730.039	518.475	319.056	183.772	105.648
2036	764.431	683.286	495.424	308.285	170.464	91.9156
2038	707.814	645.308	466.034	296.622	156.076	72.2446
2040	648.686	614.364	449.132	285.534	139.576	41.7046
2042	602.433	581.491	417.597	267.798	129.78	3.51613
2044	581.564	548.044	385.364	249.223	118.202	-7.1578
2046	566.913	527.817	362.272	228.631	105.11	-19.8547
2048	542.546	510.987	342.953	213.446	98.7143	-33.7764
2050	516.63	496.248	336.225	199.771	94.0692	-34.2244
2052	504.887	479.901	327.373	185.548	90.9669	-46.2736
2054	485.363	463.429	305.9	179.102	88.8647	-44.4272
2056	472.992	447.682	291.712	167.226	88.4918	-45.2311
2058	464.199	433.531	293.444	158.074	87.0675	-36.0755
2060	450.224	418.496	283.395	150.732	85.6798	-35.4819
2062	434.837	397.586	270.859	142.897	84.4736	-30.1587
2064	418.113	380.328	255.823	131.341	82.7393	-37.9689
2066	402.679	367.036	236.771	127.888	77.094	-41.0711
2068	395.811	350.926	225.984	127.939	72.966	-31.0442
2070	394.453	332.291	211.949	132.54	75.9448	-20.1584
2072	380.308	311.003	194.147	136.299	72.9985	-6.45339
2074	374.18	290.077	194.414	139.382	71.1833	-4.61497
2076	365.55	276.317	193.339	134.572	71.6364	-4.27763
2078	348.576	267.51	187.021	129.938	70.3847	-12.1339
2080	348.65	257.471	185.582	123.429	69.0796	-12.5864
2082	352.408	244.849	176.643	116.998	69.8381	-8.34888
2084	356.587	234.495	164.375	112.592	68.7672	-5.55953
2086	334.736	224.256	166.685	108.597	66.4211	-5.04875
2088	316.623	218.955	170.508	105.412	65.8363	-12.4044
2090	287.065	207.302	174.759	97.8854	65.1124	-13.6669
2092	269.392	196.209	170.847	90.0817	64.8832	-22.2233
2094	256.387	193.87	147.807	85.5369	64.6137	-20.3491
2096	232.456	191.055	153.454	77.9913	61.194	-27.9963
2098	211.717	184.314	148.47	78.8675	57.4449	-26.0373
2100	199.469	176.143	137.88	77.8307	56.7835	-39.9042
2102	201.893	171.161	134.702	76.4789	54.387	-32.0916
2104	199.467	167.16	132.073	70.8189	53.4442	-37.5896
2106	213.689	166.187	121.832	71.876	52.5634	-30.9002
2108	227.296	161.845	124.686	72.5049	55.6008	-28.525
2110	230.045	162.669	121.799	78.8024	61.0782	-24.3374
2112	229.947	157.78	114.428	80.7016	60.3507	-15.6678
2114	247.517	153.458	113.667	81.8487	62.3694	-14.902
2116	248.367	156.847	98.7272	80.2354	63.1124	-10.4095
2118	244.442	159.016	95.846	75.8802	64.5422	-4.06587
2120	248.54	155.818	95.1335	74.5695	64.3004	1.36527
2122	241.56	154.076	84.1107	76.3198	61.0646	-0.43646
2124	239.692	152.818	77.6797	74.6673	57.9516	-5.59997
2126	225.883	151.834	69.8657	77.0672	53.8302	-5.74869
2128	212.503	152.873	73.8765	79.2944	51.0508	-11.8468
2130	203.195	150.805	75.5069	80.1668	49.3553	-9.63458
2132	198.197	151.647	73.8735	80.8556	48.3654	-7.56392
2134	198.172	151.509	62.1604	85.8037	48.2976	-6.43879
2136	190.336	145.051	69.9172	91.6013	46.0709	-7.84166
2138	184.413	137.603	57.4979	92.6147	42.7168	-11.9832
2140	178.843	131.652	48.1637	89.1169	39.2541	-13.322
2142	162.57	127.765	54.4027	77.8182	36.9031	-8.88951
2144	146.548	115.076	59.7756	68.442	34.5124	-17.2636
2146	153.088	108.153	63.2216	59.6192	33.0189	-14.3747
2148	148.637	103.457	71.1199	60.3209	33.5856	-13.4703
2150	124.331	101.863	72.7206	63.6424	29.6549	-4.41582
2152	122.856	92.425	73.2543	60.2339	26.1329	-2.36771
2154	120.548	83.2576	80.5898	48.889	23.1974	-5.53013
2156	101.039	81.6261	75.8184	33.9963	19.2222	-7.986
2158	97.3039	78.964	85.2784	26.657	15.2271	-5.35833
2160	92.4558	73.2964	88.5928	14.6229	11.2874	-13.4594
2162	86.3842	69.1595	82.2928	11.6903	6.19067	-14.8569
2164	83.8556	61.7537	80.0596	3.34297	5.14425	-15.9925
2166	79.1292	58.916	71.9383	1.23823	4.66607	-19.7811
2168	67.6159	56.364	81.8138	0.36191	4.71831	-12.5773
2170	69.4145	51.182	81.7403	-4.76702	4.18495	-9.52269
2172	69.4971	45.0183	72.3277	-6.73121	4.39376	-4.65042
2174	63.9743	39.105	61.4665	-4.04524	4.29489	1.11096
2176	43.9583	35.1426	51.2112	-7.86032	3.83352	0.05606
2178	30.2358	32.0039	39.5901	-15.3558	3.76329	-0.278
2180	21.9514	28.4765	37.3061	-18.4936	5.02497	10.3339
2182	16.7981	25.6485	33.3805	-20.7862	4.74112	11.5193
2184	13.1787	23.1973	30.1975	-22.7252	4.40868	12.2116
2186	11.0932	21.1228	27.7574	-24.3104	4.02765	12.4108
2188	10.5416	19.425	26.0601	-25.5419	3.59803	12.117
2190	11.5239	18.1039	25.1055	-26.4197	3.11983	11.3302
2192	14.0401	17.1595	24.8936	-26.9438	2.59304	10.0503
2194	18.0902	16.5918	25.4246	-27.1141	2.01766	8.27727
2196	23.6742	16.4008	26.6983	-26.9308	1.39369	6.01124
2198	30.7921	16.5865	28.7148	-26.3938	0.72114	3.25215
2200	39.4438	17.1489	31.4741	-25.503	0	0

[truncated: 18 more sheets: Fig 2b, Fig 2d, Fig 2e, Fig 2f, Fig 2g, Fig 2i, Fig 1a, Fig S3, Fig S4, Fig S6, Fig S7, Fig S8, Fig S10, Fig S12, Fig S14, Fig S16, Fig S17, Fig S21]
